# Supplementary material for: Ultrasound and Clinical Preoperative Characteristics for Discrimination Between Ovarian Metastatic Colorectal Cancer and Primary Ovarian Cancer: A Case-Control Study
Source: Diagnostics (Basel). 2019 Dec 1;9(4):210. doi: 10.3390/diagnostics9040210 (PMC6963303; doi:10.3390/diagnostics9040210)
Supplement: Supplementary file 1 [file diagnostics-09-00210-s001.zip]

Archive with 9 entries (9 files):
- Figure S1.tif
- Figure S2.tif
- Figure S3.tif
- Figure S4.tif
- Figure S5.tif
- Figure S6.tif
- Video S1.mp4
- Video S2.mp4
- Video S3.mp4
